# Supplementary material for: Accurate Estimates of Microarray Target Concentration from a Simple Sequence-Independent Langmuir Model
Source: PLoS One. 2010 Dec 30;5(12):e14464. doi: 10.1371/journal.pone.0014464 (PMC3012684; doi:10.1371/journal.pone.0014464)
Supplement: File S2 — GLAM code and data archive. (0.04 MB GZ) [file pone.0014464.s005.gz]

Archive with 32 entries (28 files):
- glam
- glam/data
- glam/data/agCons.rda
- glam/data/agInts.rda
- glam/data/illuCons.rda
- glam/data/illuInts.rda
- glam/data/LS133.rda
- glam/data/UNCC_ints.rda
- glam/DESCRIPTION
- glam/man
- glam/man/glam-package.Rd
- glam/man/glamAffy.Rd
- glam/man/glamAgi.Rd
- glam/man/glamIllu.Rd
- glam/man/glamPin.Rd
- glam/R
- glam/R/calConsForLeaveOneOutAgi.R
- glam/R/calConsForLeaveOneOutIllu.R
- glam/R/calConsForLeaveOneOutPin.R
- glam/R/calConsForPick.R
- glam/R/calPara.R
- glam/R/calParaAgi.R
- glam/R/calParaIllu.R
- glam/R/calParaPin.R
- glam/R/calRsqCon.R
- glam/R/getInIndx.R
- glam/R/getOutIndx.R
- glam/R/glamAffy.R
- glam/R/glamAgi.R
- glam/R/glamIllu.R
- glam/R/glamPin.R
- glam/R/zzz.R
