# Supplementary material for: Accurate Estimates of Microarray Target Concentration from a Simple Sequence-Independent Langmuir Model
Source: PLoS One. 2010 Dec 30;5(12):e14464. doi: 10.1371/journal.pone.0014464 (PMC3012684; doi:10.1371/journal.pone.0014464)
Supplement: File S2 — GLAM code and data archive. (0.04 MB GZ) [file pone.0014464.s005.gz › glam/DESCRIPTION]

Package: glam
Type: Package
Title: Implenmentation of the global average model (GLAM) for estimating target concentration on microarrays
Version: 1.0
Date: 2009-10-20
Author: Raad Z. Gharaibeh
Maintainer: Raad Z. Gharaibeh <rgharaib@uncc.edu>
Description: GLAM is a universal simple model, for estimating target concentration on 
             microarrays, characterized by only three free parameters
             and ignores all sequence-based features of DNA probes. It is applicable to 
             different microarray platforms, including Affymetrix, Agilent, Illumina and 
	     custom microarrays given a set of 5-10 known spike-ins.
License: GPL version 2 or newer
LazyLoad: yes
Packaged: 2009-10-29 18:15:26 UTC; raad
