# Supplementary material for: Accurate Estimates of Microarray Target Concentration from a Simple Sequence-Independent Langmuir Model
Source: PLoS One. 2010 Dec 30;5(12):e14464. doi: 10.1371/journal.pone.0014464 (PMC3012684; doi:10.1371/journal.pone.0014464)
Supplement: File S2 — GLAM code and data archive. (0.04 MB GZ) [file pone.0014464.s005.gz › glam/man/glam-package.Rd]

\name{glam-package}
\alias{glam-package}
\alias{glam}
\docType{package}
\title{
     Implenmentation of the global average model (GLAM) for estimating target concentration on microarrays
}
\description{
    \emph{GLAM} is a universal simple model, for estimating target concentration on 
             microarrays, characterized by only three free parameters
             and ignores all sequence-based features of DNA probes. It is applicable to 
             different microarray platforms, including Affymetrix, Agilent, Illumina and 
	     custom microarrays given a set of 5-10 known spike-ins.
}
\details{
\tabular{ll}{
Package: \tab glam\cr
Type: \tab Package\cr
Version: \tab 1.0\cr
Date: \tab 2009-10-20\cr
License: \tab GPL version 2 or newer\cr
LazyLoad: \tab yes\cr
}
}


\author{
Raad Z. Gharaibeh

Maintainer: Raad Z. Gharaibeh <rgharaib@uncc.edu>
}
\references{
Gharaibeh et al. (insert citation here)
}

\seealso{ \code{\link{glamAffy}}, \\code{\link{glamAgi}}, \code{\link{glamIllu}}, \code{\link{glamPin}} }
