# Supplementary material for: Accurate Estimates of Microarray Target Concentration from a Simple Sequence-Independent Langmuir Model
Source: PLoS One. 2010 Dec 30;5(12):e14464. doi: 10.1371/journal.pone.0014464 (PMC3012684; doi:10.1371/journal.pone.0014464)
Supplement: File S2 — GLAM code and data archive. (0.04 MB GZ) [file pone.0014464.s005.gz › glam/man/glamAffy.Rd]

\name{glamAffy}
\alias{glamAffy}
%- Also NEED an '\alias' for EACH other topic documented here.
\title{ Estimation of target concentration on Affymetrix GeneChip microarray }
\description{
    Estimation of transcript concentrations on the Affymetrix platform for all 42 transcripts in the Latin Square dataset.
    Results obtained from a training set of three probesets for GLAM.
    Error bars are standard deviations.
    The solid line is the identity line (x=y).
}
\usage{
glamAffy(export = FALSE)
}
%- maybe also 'usage' for other objects documented here.
\arguments{
  \item{export}{ Saves the graphs to a PDF file when it is set to TRUE. Default is set to FALSE }
}
\details{
  This function estimates transcript concentrations on the Affymetrix platform and displays them on the screen
  if export option is set to FALSE, or saves them to a PDF file if export is set to TRUE. The PDF is named glamAffy.pdf
  and can be found in the current working directory of R.
}
\value{
  On screen graphs or a PDF file.
}
\references{ Gharaibeh et al. (insert citation here) }
\author{ Raad Z. Gharaibeh }

\seealso{ \code{\link{glamAgi}}, \code{\link{glamIllu}}, \code{\link{glamPin}} }
\examples{
## Estimate transcript concentrations on the Affymetrix platform 
glamAffy()
## Estimate and save the figures to a PDF file
glamAffy(export=TRUE)
}
