# Supplementary material for: Accurate Estimates of Microarray Target Concentration from a Simple Sequence-Independent Langmuir Model
Source: PLoS One. 2010 Dec 30;5(12):e14464. doi: 10.1371/journal.pone.0014464 (PMC3012684; doi:10.1371/journal.pone.0014464)
Supplement: File S2 — GLAM code and data archive. (0.04 MB GZ) [file pone.0014464.s005.gz › glam/R/calConsForLeaveOneOutAgi.R]

`calConsForLeaveOneOutAgi` <-
function(IntsMat,conMat, predA, predK, predBg)
{
rsqs<-vector("numeric")
rname<-rownames(IntsMat)
spike.mtx<-matrix(data=NA, nrow=nrow(IntsMat), ncol=ncol(IntsMat), byrow=T)

for(i in 1:nrow(IntsMat))
{
conindx<-which(rname[i] == row.names(conMat))
cons<-conMat[conindx,1:length(conMat[1,])]
myint<-IntsMat[i,1:length(IntsMat[1,])]

pcon<-vector("numeric")
for(cc in 1:length(myint))
{
if(is.na(myint[cc])){pcon[cc]<-NA}
else{
if(myint[cc] > predA+predBg){con<-200000}
if(myint[cc] < predBg){con<-0.01}
if(predBg < myint[cc] && myint[cc] < predA+predBg){con<-((predK * myint[cc]) - (predK*predBg))/(predA - myint[cc] + predBg)}
pcon[cc]<-con
}
}

spike.mtx[i,1:length(spike.mtx[1,])]<-pcon
}

mtx_pcon<-c(mean(spike.mtx[,1],na.rm=T), mean(spike.mtx[,2],na.rm=T), mean(spike.mtx[,3],na.rm=T), mean(spike.mtx[,4],na.rm=T),
mean(spike.mtx[,5],na.rm=T), mean(spike.mtx[,6],na.rm=T), mean(spike.mtx[,7],na.rm=T), mean(spike.mtx[,8],na.rm=T),
mean(spike.mtx[,9],na.rm=T), mean(spike.mtx[,10],na.rm=T))

mtx_rcon<-c(mean(agCons[,1],na.rm=T), mean(agCons[,2],na.rm=T), mean(agCons[,3],na.rm=T), mean(agCons[,4],na.rm=T),
mean(agCons[,5],na.rm=T), mean(agCons[,6],na.rm=T), mean(agCons[,7],na.rm=T), mean(agCons[,8],na.rm=T),
mean(agCons[,9],na.rm=T), mean(agCons[,10],na.rm=T))


return(mtx_pcon)
}
