# Supplementary material for: Accurate Estimates of Microarray Target Concentration from a Simple Sequence-Independent Langmuir Model
Source: PLoS One. 2010 Dec 30;5(12):e14464. doi: 10.1371/journal.pone.0014464 (PMC3012684; doi:10.1371/journal.pone.0014464)
Supplement: File S2 — GLAM code and data archive. (0.04 MB GZ) [file pone.0014464.s005.gz › glam/R/calConsForPick.R]

`calConsForPick` <-
function(IntsMat,conMat, predA, predK, predBg)
{
rsqs<-vector("numeric")
rname<-rownames(IntsMat)
spike.mtx<-matrix(data=NA, nrow=nrow(IntsMat), ncol=ncol(IntsMat), byrow=T)


for(i in 1:nrow(IntsMat))
{

cons<-conMat
myint<-IntsMat[i,1:length(IntsMat[1,])]


pcon<-vector("numeric")
for(cc in 1:length(myint))
{
if(is.na(myint[cc])){pcon[cc]<-NA}
else{
if(myint[cc] > predA+predBg){con<-5000}
if(myint[cc] < predBg){con<-1}
if(predBg < myint[cc] && myint[cc] < predA+predBg){con<-((predK * myint[cc]) - (predK*predBg))/(predA - myint[cc] + predBg)}
pcon[cc]<-con
}
}

spike.mtx[i,1:length(spike.mtx[1,])]<-pcon
}

mtx_rcon<-conMat

mtx_pcon<-c(mean(spike.mtx[,1],na.rm=T), mean(spike.mtx[,2],na.rm=T), mean(spike.mtx[,3],na.rm=T), mean(spike.mtx[,4],na.rm=T),
mean(spike.mtx[,5],na.rm=T), mean(spike.mtx[,6],na.rm=T), mean(spike.mtx[,7],na.rm=T), mean(spike.mtx[,8],na.rm=T),
mean(spike.mtx[,9],na.rm=T), mean(spike.mtx[,10],na.rm=T), mean(spike.mtx[,11],na.rm=T), mean(spike.mtx[,12],na.rm=T),
mean(spike.mtx[,13],na.rm=T), mean(spike.mtx[,14],na.rm=T) )

sd_pcon<-c(sd(spike.mtx[,1],na.rm=T), sd(spike.mtx[,2],na.rm=T), sd(spike.mtx[,3],na.rm=T), sd(spike.mtx[,4],na.rm=T),
sd(spike.mtx[,5],na.rm=T), sd(spike.mtx[,6],na.rm=T), sd(spike.mtx[,7],na.rm=T), sd(spike.mtx[,8],na.rm=T),
sd(spike.mtx[,9],na.rm=T), sd(spike.mtx[,10],na.rm=T), sd(spike.mtx[,11],na.rm=T), sd(spike.mtx[,12],na.rm=T),
sd(spike.mtx[,13],na.rm=T), sd(spike.mtx[,14],na.rm=T) )

spike.mtx.log<-log2(spike.mtx)

sd_log_pcon<-c(sd(spike.mtx.log[,1],na.rm=T), sd(spike.mtx.log[,2],na.rm=T), sd(spike.mtx.log[,3],na.rm=T), sd(spike.mtx.log[,4],na.rm=T),
sd(spike.mtx.log[,5],na.rm=T), sd(spike.mtx.log[,6],na.rm=T), sd(spike.mtx.log[,7],na.rm=T), sd(spike.mtx.log[,8],na.rm=T),
sd(spike.mtx.log[,9],na.rm=T), sd(spike.mtx.log[,10],na.rm=T), sd(spike.mtx.log[,11],na.rm=T), sd(spike.mtx.log[,12],na.rm=T),
sd(spike.mtx.log[,13],na.rm=T), sd(spike.mtx.log[,14],na.rm=T))


return(spike.mtx)
}
