# Supplementary material for: Accurate Estimates of Microarray Target Concentration from a Simple Sequence-Independent Langmuir Model
Source: PLoS One. 2010 Dec 30;5(12):e14464. doi: 10.1371/journal.pone.0014464 (PMC3012684; doi:10.1371/journal.pone.0014464)
Supplement: File S2 — GLAM code and data archive. (0.04 MB GZ) [file pone.0014464.s005.gz › glam/R/calPara.R]

`calPara` <-
function(IntsMat,cons)
{

allints<-vector("numeric")
allcons<-vector("numeric")
LIpara<-vector("numeric")


for(i in 1:length(IntsMat[,1]))
{
ints<-IntsMat[i,1:14]
allints<-c(allints,ints)
allcons<-c(allcons,cons)
}

###################################
###################################
try(LI.fitC<-nls(allints ~ bg + A*allcons/(K+allcons),start=list(bg=1, A=10000,K=200)), silent=T)
#try(LI.fitC<-nls(allints ~ bg + A*allcons/(K+allcons),start=list(bg=1, A=2000,K=200)), silent=T)
if(exists("LI.fitC", envir=environment()))
{
predBg<-summary(LI.fitC)$parameters[1]
predA<-summary(LI.fitC)$parameters[2]
predK<-summary(LI.fitC)$parameters[3]
LIpara<-c(predA,predK,predBg)
rm(LI.fitC)
return(LIpara)
}else{LIpara<-c(-1,-1,-1);return(LIpara)}

}
