# Supplementary material for: Accurate Estimates of Microarray Target Concentration from a Simple Sequence-Independent Langmuir Model
Source: PLoS One. 2010 Dec 30;5(12):e14464. doi: 10.1371/journal.pone.0014464 (PMC3012684; doi:10.1371/journal.pone.0014464)
Supplement: File S2 — GLAM code and data archive. (0.04 MB GZ) [file pone.0014464.s005.gz › glam/R/calParaAgi.R]

`calParaAgi` <-
function(IntsMat,conMat)
{
allints<-vector("numeric")
allcons<-vector("numeric")
LIpara<-vector("numeric")
rname<-rownames(IntsMat)

for(i in 1:length(IntsMat[,1]))
{
conindx<-which(rname[i] == row.names(conMat))
cons<-conMat[conindx,1:length(conMat[1,])]
cons<-cons[!is.na(cons)]
ints<-IntsMat[i,1:length(IntsMat[1,])]
ints<-ints[!is.na(ints)]
allints<-c(allints,ints)
allcons<-c(allcons,cons)
}

###################################
###################################
try(LI.fitC<-nls(allints ~ bg + A*allcons/(allcons + K),start=list(bg= 0, A=2^15,K=1)), silent=T)
if(exists("LI.fitC", envir=environment()))
{
predBg<-summary(LI.fitC)$parameters[1]
predA<-summary(LI.fitC)$parameters[2]
predK<-summary(LI.fitC)$parameters[3]
LIpara<-c(predA,predK,predBg)
rm(LI.fitC)
return(LIpara)
}else{LIpara<-c(-1,-1,-1);return(LIpara)}
}
