# Supplementary material for: Accurate Estimates of Microarray Target Concentration from a Simple Sequence-Independent Langmuir Model
Source: PLoS One. 2010 Dec 30;5(12):e14464. doi: 10.1371/journal.pone.0014464 (PMC3012684; doi:10.1371/journal.pone.0014464)
Supplement: File S2 — GLAM code and data archive. (0.04 MB GZ) [file pone.0014464.s005.gz › glam/R/calParaIllu.R]

`calParaIllu` <-
function(IntsMat,cons)
{
allints<-vector("numeric")
allcons<-vector("numeric")
LIpara<-vector("numeric")


for(i in 1:length(IntsMat[,1]))
{
ints<-IntsMat[i,1:12]
allints<-c(allints,ints)
allcons<-c(allcons,cons)
}

###################################
###################################
try(LI.fitC<-nls(allints ~ I0 + A*allcons/(K+allcons),start=list(I0=1,A=3000,K=10)))
predBg<-summary(LI.fitC)$parameters[1]
predA<-summary(LI.fitC)$parameters[2]
predK<-summary(LI.fitC)$parameters[3]
LIpara<-c(predA,predK,predBg)
rm(LI.fitC)
if(is.na(predBg) || is.na(predA) || is.na(predK)){
LIpara<-c(-1,-1,-1)
}else{
return(LIpara)
}
}
