# Supplementary material for: Accurate Estimates of Microarray Target Concentration from a Simple Sequence-Independent Langmuir Model
Source: PLoS One. 2010 Dec 30;5(12):e14464. doi: 10.1371/journal.pone.0014464 (PMC3012684; doi:10.1371/journal.pone.0014464)
Supplement: File S2 — GLAM code and data archive. (0.04 MB GZ) [file pone.0014464.s005.gz › glam/R/getOutIndx.R]

`getOutIndx` <-
function(pIn,intsMat)
{
inIndx<-vector("numeric")

for(i in 1:nrow(intsMat))
{
for(j in 1:length(pIn))
{
if(as.character(intsMat[i,1]) != pIn[j])
{
inIndx<-c(inIndx,i)
}
}
}

return(unique(inIndx))

}
