# Supplementary material for: Accurate Estimates of Microarray Target Concentration from a Simple Sequence-Independent Langmuir Model
Source: PLoS One. 2010 Dec 30;5(12):e14464. doi: 10.1371/journal.pone.0014464 (PMC3012684; doi:10.1371/journal.pone.0014464)
Supplement: File S2 — GLAM code and data archive. (0.04 MB GZ) [file pone.0014464.s005.gz › glam/R/glamAffy.R]

`glamAffy` <-
function(export=FALSE){

if(export){
pdf("glamAffy.pdf",  width = 8, height = 6, onefile=TRUE)
}

data(LS133)
concs<-c(0,0.125,0.25,0.5,1,2,4,8,16,32,64,128,256,512)

spikes<-as.character(unique(LS133Ints[,1]))

rsq.mtx<-matrix(data=NA, nrow=nrow(LS133Ints), ncol=2, byrow=T)
pred.cons.mtx<-matrix(data=NA, nrow=nrow(LS133Ints), ncol=14, byrow=T)
pred.cons.mtx.gene<-matrix(data=NA, nrow=42, ncol=14, byrow=T)
sd.mtx<-matrix(data=NA, nrow=10, ncol=2)

pick3<-sample(spikes,3)

whosInIdx<-getInIndx(pick3,LS133Ints)
whosOutIdx<-getOutIndx(pick3,LS133Ints)

tmp.ints<-as.matrix(LS133Ints[whosInIdx,3:16])

para<-calPara(tmp.ints,concs)
if(para[1]>0 && para[2]>0 && para[3]>0)
{
tmp.ints<-as.matrix(LS133Ints[whosOutIdx,3:16])
rsq<-calConRsq(tmp.ints,concs,para[1],para[2],para[3])
pred.cons.mtx<-calConsForPick(tmp.ints,concs,para[1],para[2],para[3])
rownames(pred.cons.mtx)<-as.character(LS133Ints$ProbeSet)

allSpike<-as.character(unique(LS133Ints[,1]))

for(j in 1:length(allSpike))
{
indx<-which(rownames(pred.cons.mtx) == allSpike[j])
tmp.pcons<-pred.cons.mtx[indx,]
pred.cons.mtx.gene[j,1:14]<-c(median(tmp.pcons[,1],na.rm=T), median(tmp.pcons[,2],na.rm=T), median(tmp.pcons[,3],na.rm=T), median(tmp.pcons[,4],na.rm=T),
median(tmp.pcons[,5],na.rm=T), median(tmp.pcons[,6],na.rm=T), median(tmp.pcons[,7],na.rm=T), median(tmp.pcons[,8],na.rm=T),
median(tmp.pcons[,9],na.rm=T), median(tmp.pcons[,10],na.rm=T), median(tmp.pcons[,11],na.rm=T),  median(tmp.pcons[,12],na.rm=T), 
median(tmp.pcons[,13],na.rm=T), median(tmp.pcons[,14],na.rm=T))
}


mtx_pcon<-c(mean(pred.cons.mtx.gene[,1],na.rm=T), mean(pred.cons.mtx.gene[,2],na.rm=T), mean(pred.cons.mtx.gene[,3],na.rm=T), mean(pred.cons.mtx.gene[,4],na.rm=T),
mean(pred.cons.mtx.gene[,5],na.rm=T), mean(pred.cons.mtx.gene[,6],na.rm=T), mean(pred.cons.mtx.gene[,7],na.rm=T), mean(pred.cons.mtx.gene[,8],na.rm=T),
mean(pred.cons.mtx.gene[,9],na.rm=T), mean(pred.cons.mtx.gene[,10],na.rm=T), mean(pred.cons.mtx.gene[,11],na.rm=T), mean(pred.cons.mtx.gene[,12],na.rm=T), 
mean(pred.cons.mtx.gene[,13],na.rm=T), mean(pred.cons.mtx.gene[,14],na.rm=T)
)


mtx_rcon<-concs

pred.cons.mtx.log<-log2(pred.cons.mtx.gene)

sd_log_pcon<-c(sd(pred.cons.mtx.log[,1],na.rm=T), sd(pred.cons.mtx.log[,2],na.rm=T), sd(pred.cons.mtx.log[,3],na.rm=T), sd(pred.cons.mtx.log[,4],na.rm=T),
sd(pred.cons.mtx.log[,5],na.rm=T), sd(pred.cons.mtx.log[,6],na.rm=T), sd(pred.cons.mtx.log[,7],na.rm=T), sd(pred.cons.mtx.log[,8],na.rm=T),
sd(pred.cons.mtx.log[,9],na.rm=T), sd(pred.cons.mtx.log[,10],na.rm=T), sd(pred.cons.mtx.log[,11],na.rm=T), sd(pred.cons.mtx.log[,12],na.rm=T), 
sd(pred.cons.mtx.log[,13],na.rm=T), sd(pred.cons.mtx.log[,14],na.rm=T)
)

sd.mtx[,1]<-sd_log_pcon[5:14]


plot(log2(mtx_rcon[5:14]),log2(mtx_pcon[5:14]), type="n", ylim=c(-4,14), xlab="", ylab="", main="Affymetrix LS133")

title(xlab= expression(bold(paste(log[2], "(nominal concentration) (pM)"))), cex.lab=0.8, line=1.8)
title(ylab= expression(bold(paste(log[2],"(predicted concentration) (pM)"))), cex.lab=0.8)


lines(log2(mtx_rcon[5:14]),log2(mtx_rcon[5:14]), lwd=1.5)

points(log2(mtx_rcon[5:14]), log2(mtx_pcon[5:14]),  pch=19, cex=1, col="black")

for(err in 5:14)
{
upperL<-log2(mtx_pcon[err]) + sd_log_pcon[err]
lowerL<-log2(mtx_pcon[err]) - sd_log_pcon[err]
arrows(log2(mtx_rcon[err]), upperL, log2(mtx_rcon[err]),lowerL, code=3, angle=90,length=0.03,lwd=1,col="black")
}


lmlogG<-lm(log2(mtx_pcon[5:14]) ~ log2(mtx_rcon[5:14]) -1)
G_slope<-round(summary(lmlogG)$coefficients[1],3)
cat("Slope= ", G_slope, "\n")

text(4.5,0,expression(paste(R^2,"= ")), cex=1, col="black")
text(5.5,0,round(summary(lmlogG)$r.squared,3), cex=1, col="black")

if(export)
	{
		dev.off()
	}

}else{cat("probe has non physical parameter(s)\n")}

}
