# Supplementary material for: Accurate Estimates of Microarray Target Concentration from a Simple Sequence-Independent Langmuir Model
Source: PLoS One. 2010 Dec 30;5(12):e14464. doi: 10.1371/journal.pone.0014464 (PMC3012684; doi:10.1371/journal.pone.0014464)
Supplement: File S2 — GLAM code and data archive. (0.04 MB GZ) [file pone.0014464.s005.gz › glam/R/glamAgi.R]

`glamAgi` <-
function(export=FALSE){

if(export)
{
pdf("glamAgi.pdf",  width = 8, height = 6, onefile=TRUE)
}

data(agInts)
data(agCons)

rsq.mtx<-matrix(data=NA, nrow=10, ncol=2, byrow=T)
pred.cons.mtx<-matrix(data=NA, nrow=nrow(agInts), ncol=ncol(agInts), byrow=T)
rownames(pred.cons.mtx)<-rownames(agInts)

for(loo1 in 1:10)
{
tmp.indx01<-loo1
###################################
idx<-seq(1,length(agInts[,1]),1)
idx[which(idx == loo1)]<-NA
idx<-idx[!is.na(idx)]

tmp.ints<-rbind(agInts[idx[1],], agInts[idx[2],], agInts[idx[3],], agInts[idx[4],], agInts[idx[5],], agInts[idx[6],], agInts[idx[7],], agInts[idx[8],], agInts[idx[9],])
tmp.rownames<-c(rownames(agInts)[idx[1]], rownames(agInts)[idx[2]], rownames(agInts)[idx[3]], rownames(agInts)[idx[4]], rownames(agInts)[idx[5]], rownames(agInts)[idx[6]], rownames(agInts)[idx[7]],
rownames(agInts)[idx[8]], rownames(agInts)[idx[9]])
rownames(tmp.ints)<-tmp.rownames

tmp.cons<-rbind(agCons[idx[1],], agCons[idx[2],], agCons[idx[3],], agCons[idx[4],], agCons[idx[5],], agCons[idx[6],], agCons[idx[7],], agCons[idx[8],], agCons[idx[9],])
tmp.rownames<-c(rownames(agCons)[idx[1]], rownames(agCons)[idx[2]], rownames(agCons)[idx[3]], rownames(agCons)[idx[4]], rownames(agCons)[idx[5]], rownames(agCons)[idx[6]], rownames(agCons)[idx[7]],
rownames(agCons)[idx[8]], rownames(agCons)[idx[9]])
rownames(tmp.cons)<-tmp.rownames


para<-calParaAgi(tmp.ints,tmp.cons)
if(para[1]>0 && para[2]>0 && para[3]>0)
{

tmp.ints<-rbind(agInts[tmp.indx01,])
tmp.rownames<-c(rownames(agInts)[tmp.indx01])
rownames(tmp.ints)<-tmp.rownames

tmp.cons<-rbind(agCons[tmp.indx01,])
tmp.rownames<-c(rownames(agCons)[tmp.indx01])
rownames(tmp.cons)<-tmp.rownames

pred.cons.mtx[tmp.indx01,]<-calConsForLeaveOneOutAgi(tmp.ints,tmp.cons,para[1],para[2],para[3])


}else{cat("probe has non physical parameter(s)\n")}
}

mtx_pcon<-c(mean(pred.cons.mtx[,1],na.rm=T), mean(pred.cons.mtx[,2],na.rm=T), mean(pred.cons.mtx[,3],na.rm=T), mean(pred.cons.mtx[,4],na.rm=T),
mean(pred.cons.mtx[,5],na.rm=T), mean(pred.cons.mtx[,6],na.rm=T), mean(pred.cons.mtx[,7],na.rm=T), mean(pred.cons.mtx[,8],na.rm=T),
mean(pred.cons.mtx[,9],na.rm=T), mean(pred.cons.mtx[,10],na.rm=T))

mtx_rcon<-c(mean(agCons[,1],na.rm=T), mean(agCons[,2],na.rm=T), mean(agCons[,3],na.rm=T), mean(agCons[,4],na.rm=T),
mean(agCons[,5],na.rm=T), mean(agCons[,6],na.rm=T), mean(agCons[,7],na.rm=T), mean(agCons[,8],na.rm=T),
mean(agCons[,9],na.rm=T), mean(agCons[,10],na.rm=T))

sd_pcon<-c(sd(pred.cons.mtx[,1],na.rm=T), sd(pred.cons.mtx[,2],na.rm=T), sd(pred.cons.mtx[,3],na.rm=T), sd(pred.cons.mtx[,4],na.rm=T),
sd(pred.cons.mtx[,5],na.rm=T), sd(pred.cons.mtx[,6],na.rm=T), sd(pred.cons.mtx[,7],na.rm=T), sd(pred.cons.mtx[,8],na.rm=T),
sd(pred.cons.mtx[,9],na.rm=T), sd(pred.cons.mtx[,10],na.rm=T))

pred.cons.mtx.log<-log2(pred.cons.mtx)

sd_log_pcon<-c(sd(pred.cons.mtx.log[,1],na.rm=T), sd(pred.cons.mtx.log[,2],na.rm=T), sd(pred.cons.mtx.log[,3],na.rm=T), sd(pred.cons.mtx.log[,4],na.rm=T),
sd(pred.cons.mtx.log[,5],na.rm=T), sd(pred.cons.mtx.log[,6],na.rm=T), sd(pred.cons.mtx.log[,7],na.rm=T), sd(pred.cons.mtx.log[,8],na.rm=T),
sd(pred.cons.mtx.log[,9],na.rm=T), sd(pred.cons.mtx.log[,10],na.rm=T))


plot(log2(mtx_rcon[4:10]),log2(mtx_pcon[4:10]), type="n", ylim=c(2,20), xlab="", ylab="", main="Agilent")
title(xlab= expression(bold(paste(log[2], "(nominal concentration) (arb. unit)"))), cex.lab=0.8, line=1.8)
title(ylab= expression(bold(paste(log[2],"(predicted concentration) (arb. unit)"))), cex.lab=0.8)
lines(log2(mtx_rcon[4:10]),log2(mtx_rcon[4:10]), lwd=1.5)
points(log2(mtx_rcon[4:10]), log2(mtx_pcon[4:10]),  pch=19, cex=1.5)

for(err in 4:10)
{
upperL<-log2(mtx_pcon[err]) + sd_log_pcon[err]
lowerL<-log2(mtx_pcon[err]) - sd_log_pcon[err]
arrows(log2(mtx_rcon[err]), upperL, log2(mtx_rcon[err]),lowerL, code=3, angle=90,length=0.03, lwd=1,col=1)
}


mylmlogG<-lm(log2(mtx_pcon[4:10]) ~ log2(mtx_rcon[4:10]) -1)

text(13,5,expression(paste(R^2,"= ")), cex=1.25)
text(15,5,round(summary(mylmlogG)$r.squared,3), cex=1.25, col="black")


G_slope<-round(summary(mylmlogG)$coefficients[1],3)
cat("Slope= ", G_slope, "\n")


if(export)
	{
		dev.off()
	}

}
