# Supplementary material for: Accurate Estimates of Microarray Target Concentration from a Simple Sequence-Independent Langmuir Model
Source: PLoS One. 2010 Dec 30;5(12):e14464. doi: 10.1371/journal.pone.0014464 (PMC3012684; doi:10.1371/journal.pone.0014464)
Supplement: File S2 — GLAM code and data archive. (0.04 MB GZ) [file pone.0014464.s005.gz › glam/R/glamIllu.R]

`glamIllu` <-
function(export=FALSE){

if(export)
{
pdf("glamIllu.pdf",  width = 8, height = 6, onefile=TRUE)
}

data(illuInts)
data(illuCons)

rsq.mtx<-matrix(data=NA, nrow=nrow(resp), ncol=2, byrow=T)
pred.cons.mtx<-matrix(data=NA, nrow=nrow(resp), ncol=ncol(resp), byrow=T)
rownames(pred.cons.mtx)<-rownames(resp)

for(loo1 in 1:nrow(resp))
{
tmp.indx01<-loo1
###################################
idx<-seq(1,length(resp[,1]),1)
idx[which(idx == loo1)]<-NA
idx<-idx[!is.na(idx)]

tmp.ints<-rbind(
resp[idx[1],], resp[idx[2],], resp[idx[3],], resp[idx[4],], resp[idx[5],], resp[idx[6],], resp[idx[7],], resp[idx[8],], resp[idx[9],], resp[idx[10],],
resp[idx[11],], resp[idx[12],], resp[idx[13],], resp[idx[14],], resp[idx[15],], resp[idx[16],], resp[idx[17],], resp[idx[18],], resp[idx[19],], resp[idx[20],],
resp[idx[21],], resp[idx[22],], resp[idx[23],], resp[idx[24],], resp[idx[25],], resp[idx[26],], resp[idx[27],], resp[idx[28],], resp[idx[29],], resp[idx[30],],
resp[idx[31],], resp[idx[32],], resp[idx[33],]
)

tmp.rownames<-c(rownames(resp)[idx[1]], rownames(resp)[idx[2]], rownames(resp)[idx[3]], rownames(resp)[idx[4]], rownames(resp)[idx[5]], rownames(resp)[idx[6]], 
rownames(resp)[idx[7]], rownames(resp)[idx[8]], rownames(resp)[idx[9]], rownames(resp)[idx[10]],
rownames(resp)[idx[11]], rownames(resp)[idx[12]], rownames(resp)[idx[13]], rownames(resp)[idx[14]], rownames(resp)[idx[15]], rownames(resp)[idx[16]], 
rownames(resp)[idx[17]], rownames(resp)[idx[18]], rownames(resp)[idx[19]], rownames(resp)[idx[20]],
rownames(resp)[idx[21]], rownames(resp)[idx[22]], rownames(resp)[idx[23]], rownames(resp)[idx[24]], rownames(resp)[idx[25]], rownames(resp)[idx[26]], 
rownames(resp)[idx[27]], rownames(resp)[idx[28]], rownames(resp)[idx[29]], rownames(resp)[idx[30]],
rownames(resp)[idx[31]], rownames(resp)[idx[32]], rownames(resp)[idx[33]]
)

para<-calParaIllu(tmp.ints,con)
if(para[1]>0 && para[2]>0 && para[3]>0)
{
###################################
tmp.ints<-rbind(resp[tmp.indx01,])
tmp.rownames<-c(rownames(resp)[tmp.indx01])
rownames(tmp.ints)<-tmp.rownames

pred.cons.mtx[tmp.indx01,]<-calConsForLeaveOneOutIllu(tmp.ints,con,para[1],para[2],para[3])

}else{cat("probe has non physical parameter(s)\n")}
}

mtx_pcon<-c(mean(pred.cons.mtx[,1],na.rm=T), mean(pred.cons.mtx[,2],na.rm=T), mean(pred.cons.mtx[,3],na.rm=T), mean(pred.cons.mtx[,4],na.rm=T),
mean(pred.cons.mtx[,5],na.rm=T), mean(pred.cons.mtx[,6],na.rm=T), mean(pred.cons.mtx[,7],na.rm=T), mean(pred.cons.mtx[,8],na.rm=T),
mean(pred.cons.mtx[,9],na.rm=T), mean(pred.cons.mtx[,10],na.rm=T))

mtx_rcon<-con

sd_pcon<-c(sd(pred.cons.mtx[,1],na.rm=T), sd(pred.cons.mtx[,2],na.rm=T), sd(pred.cons.mtx[,3],na.rm=T), sd(pred.cons.mtx[,4],na.rm=T),
sd(pred.cons.mtx[,5],na.rm=T), sd(pred.cons.mtx[,6],na.rm=T), sd(pred.cons.mtx[,7],na.rm=T), sd(pred.cons.mtx[,8],na.rm=T),
sd(pred.cons.mtx[,9],na.rm=T), sd(pred.cons.mtx[,10],na.rm=T))

pred.cons.mtx.log<-log2(pred.cons.mtx)

sd_log_pcon<-c(sd(pred.cons.mtx.log[,1],na.rm=T), sd(pred.cons.mtx.log[,2],na.rm=T), sd(pred.cons.mtx.log[,3],na.rm=T), sd(pred.cons.mtx.log[,4],na.rm=T),
sd(pred.cons.mtx.log[,5],na.rm=T), sd(pred.cons.mtx.log[,6],na.rm=T), sd(pred.cons.mtx.log[,7],na.rm=T), sd(pred.cons.mtx.log[,8],na.rm=T),
sd(pred.cons.mtx.log[,9],na.rm=T), sd(pred.cons.mtx.log[,10],na.rm=T))


plot(log2(mtx_rcon[1:9]),log2(mtx_pcon[1:9]), type="n", ylim=c(-7,14), xlab="", ylab="")#, main="Illumina")
title(xlab= expression(bold(paste(log[2], "(nominal concentration) (pM)"))), cex.lab=0.8, line=1.8)
title(ylab= expression(bold(paste(log[2],"(predicted concentration) (pM)"))), cex.lab=0.8)
lines(log2(mtx_rcon[1:9]),log2(mtx_rcon[1:9]), lwd=1.5)
points(log2(mtx_rcon[1:9]), log2(mtx_pcon[1:9]),  pch=19, cex=1.5)

for(err in 1:9)
{
upperL<-log2(mtx_pcon[err]) + sd_log_pcon[err]
lowerL<-log2(mtx_pcon[err]) - sd_log_pcon[err]
arrows(log2(mtx_rcon[err]), upperL, log2(mtx_rcon[err]),lowerL, code=3, angle=90,length=0.03, lwd=1,col=1)
}

mylmlogG<-lm(log2(mtx_pcon[1:9]) ~ log2(mtx_rcon[1:9]) -1)

text(5,-5,expression(paste(R^2,"= ")), cex=1.25)
text(7.5,-5,round(summary(mylmlogG)$r.squared,3), cex=1.25, col="black")


G_slope<-round(summary(mylmlogG)$coefficients[1],3)
cat("Slope= ", G_slope, "\n")

if(export)
	{
		dev.off()
	}
}
