# Supplementary material for: Accurate Estimates of Microarray Target Concentration from a Simple Sequence-Independent Langmuir Model
Source: PLoS One. 2010 Dec 30;5(12):e14464. doi: 10.1371/journal.pone.0014464 (PMC3012684; doi:10.1371/journal.pone.0014464)
Supplement: File S2 — GLAM code and data archive. (0.04 MB GZ) [file pone.0014464.s005.gz › glam/R/glamPin.R]

`glamPin` <-
function(export=FALSE){

if(export)
{
pdf("glamPin.pdf",  width = 8, height = 6, onefile=TRUE)
}

data(UNCC_ints)
concs<-c(6.25,12.5,25,50,100,200,1000,5000)

rsq.mtx<-matrix(data=NA, nrow=nrow(unccInts), ncol=2, byrow=T)
pred.cons.mtx<-matrix(data=NA, nrow=nrow(unccInts), ncol=ncol(unccInts), byrow=T)

for(loo1 in 1:nrow(unccInts))
{
tmp.indx01<-loo1
###################################
idx<-seq(1,nrow(unccInts),1)
idx[which(idx == loo1)]<-NA
idx<-idx[!is.na(idx)]


tmp.ints<-rbind(
unccInts[idx[1],], unccInts[idx[2],], unccInts[idx[3],], unccInts[idx[4],], unccInts[idx[5],], unccInts[idx[6],], unccInts[idx[7],], unccInts[idx[8],], unccInts[idx[9],])

tmp.rownames<-c(rownames(unccInts)[idx[1]], rownames(unccInts)[idx[2]], rownames(unccInts)[idx[3]], rownames(unccInts)[idx[4]], rownames(unccInts)[idx[5]], rownames(unccInts)[idx[6]], 
rownames(unccInts)[idx[7]], rownames(unccInts)[idx[8]], rownames(unccInts)[idx[9]])

rownames(tmp.ints)<-tmp.rownames


para<-calParaPin(tmp.ints,concs)
if(para[1]>0 && para[2]>0 && para[3]>0)
{
###################################
tmp.ints<-rbind(unccInts[tmp.indx01,])
tmp.rownames<-c(rownames(unccInts)[tmp.indx01])
rownames(tmp.ints)<-tmp.rownames
pred.cons.mtx[tmp.indx01,]<-calConsForLeaveOneOutPin(tmp.ints,concs,para[1],para[2],para[3])
}else{cat("probe has non physical parameter(s)\n")}
}

mtx_pcon<-c(mean(pred.cons.mtx[,1],na.rm=T), mean(pred.cons.mtx[,2],na.rm=T), mean(pred.cons.mtx[,3],na.rm=T), mean(pred.cons.mtx[,4],na.rm=T),
mean(pred.cons.mtx[,5],na.rm=T), mean(pred.cons.mtx[,6],na.rm=T), mean(pred.cons.mtx[,7],na.rm=T), mean(pred.cons.mtx[,8],na.rm=T))

mtx_rcon<-concs

sd_pcon<-c(sd(pred.cons.mtx[,1],na.rm=T), sd(pred.cons.mtx[,2],na.rm=T), sd(pred.cons.mtx[,3],na.rm=T), sd(pred.cons.mtx[,4],na.rm=T),
sd(pred.cons.mtx[,5],na.rm=T), sd(pred.cons.mtx[,6],na.rm=T), sd(pred.cons.mtx[,7],na.rm=T), sd(pred.cons.mtx[,8],na.rm=T))

pred.cons.mtx.log<-log2(pred.cons.mtx)

sd_log_pcon<-c(sd(pred.cons.mtx.log[,1],na.rm=T), sd(pred.cons.mtx.log[,2],na.rm=T), sd(pred.cons.mtx.log[,3],na.rm=T), sd(pred.cons.mtx.log[,4],na.rm=T),
sd(pred.cons.mtx.log[,5],na.rm=T), sd(pred.cons.mtx.log[,6],na.rm=T), sd(pred.cons.mtx.log[,7],na.rm=T), sd(pred.cons.mtx.log[,8],na.rm=T))

plot(log2(mtx_rcon),log2(mtx_pcon), type="n", ylim=c(2,12), xlim=c(2,14), xlab="", ylab="", main="")
title(xlab= expression(bold(paste(log[2], "(nominal concentration) (pM)"))), cex.lab=0.8, line=1.8)
title(ylab= expression(bold(paste(log[2],"(predicted concentration) (pM)"))), cex.lab=0.8)
lines(log2(mtx_rcon),log2(mtx_rcon), lwd=1.5)
points(log2(mtx_rcon), log2(mtx_pcon),  pch=19, cex=1.5)

for(err in 1:8)
{
upperL<-log2(mtx_pcon[err]) + sd_log_pcon[err]
lowerL<-log2(mtx_pcon[err]) - sd_log_pcon[err]
arrows(log2(mtx_rcon[err]), upperL, log2(mtx_rcon[err]),lowerL, code=3, angle=90,length=0.03, lwd=1,col=1)
}


lmlogG<-lm(log2(mtx_pcon) ~ log2(mtx_rcon)-1)

GSlope<-round(summary(lmlogG)$coefficients[1],3)
cat("Slope= ", round(GSlope,3), "\n")

text(9,4,expression(paste(R^2,"= ")), cex=1.5, col="black")
text(11,4,round(summary(lmlogG)$r.squared,3), cex=1.5, col="black")


if(export)
	{
		dev.off()
	}

}
