# Supplementary material for: Accurate Estimates of Microarray Target Concentration from a Simple Sequence-Independent Langmuir Model
Source: PLoS One. 2010 Dec 30;5(12):e14464. doi: 10.1371/journal.pone.0014464 (PMC3012684; doi:10.1371/journal.pone.0014464)
Supplement: File S2 — GLAM code and data archive. (0.04 MB GZ) [file pone.0014464.s005.gz › glam/R/zzz.R]

.First.lib <-
function(lib, pkg)
{

cat("****************************************************","\n")
cat("Type ?glam for more information about this package","\n")
cat("****************************************************","\n\n")
cat("The available functions are:","\n")
cat("1. glamAffy()","\n")
cat("2. glamAgi()","\n")
cat("3. glamIllu()","\n")
cat("4. glamPin()","\n")
cat("Type ? followed directly by the function name for more information about it","\n")
cat("Example: ?glamAffy","\n")
cat("****************************************************","\n\n")

}
